# Supplementary material for: Hsp70 in Liquid Biopsies—A Tumor-Specific Biomarker for Detection and Response Monitoring in Cancer
Source: Cancers (Basel). 2021 Jul 23;13(15):3706. doi: 10.3390/cancers13153706 (PMC8345117; doi:10.3390/cancers13153706)
Supplement: Supplementary file 1 [file cancers-13-03706-s001.zip]

Archive with 1 entries (1 files):
- cancers-1248171-supplementary.pdf
